# Supplementary material for: Pyronaridine as a Bromodomain-Containing Protein 4-N-Terminal Bromodomain (BRD4-BD1) Inhibitor: In Silico Database Mining, Molecular Docking, and Molecular Dynamics Simulation
Source: Molecules. 2023 Jul 28;28(15):5713. doi: 10.3390/molecules28155713 (PMC10420099; doi:10.3390/molecules28155713)
Supplement: Supplementary file 1 [file molecules-28-05713-s001.zip]

Archive with 1 entries (1 files):
- molecules-2471499-supplementary.pdf
